# Supplementary material for: Incorporating respiratory signals for machine learning-based multimodal sleep stage classification: a large-scale benchmark study with actigraphy and heart rate variability
Source: Sleep. 2025 Apr 11;48(9):zsaf091. doi: 10.1093/sleep/zsaf091 (PMC12417017; doi:10.1093/sleep/zsaf091)
Supplement: zsaf091_suppl_Supplementary_Tables_S1-S8_Figures_S1-S8 [file zsaf091_suppl_supplementary_tables_s1-s8_figures_s1-s8.zip › Sleep_Stage_Classification_large_dataset_supplementary_material/CEGeniusLog.txt]

Date and Time	Username	UserDomainname	Filenamepath	Error Number	Error Message	System Exception	Error LineNumber	Error MethodName	Applicationstarttime	Applicationendtime	CPU Used (%)	RAM Used (MB)

01-Apr-25 19:18:08	9107871	H-J-PCOUPJ-03	CEGenius v2.8.16	\\\\j-fs01\\OUP_Journals-L\\Production\\SLEEPJ\\zsaf091\\FROM_CLIENT\\Accepted_manuscripts\\sleep-2024-0974-20250328134906\\suppl_data\\Sleep_Stage_Classification_large_dataset_supplementary_material.docx	ThisAddInErr_007	Error in Validating MoveToWord	Root element is missing.	0	Application_DocumentBeforeClose			0%	16916MB
